# Supplementary material for: Risk Factors Associated with the Development of Hospital-Acquired Infections in Hospitalized Patients with Severe COVID-19
Source: Antibiotics (Basel). 2023 Jun 27;12(7):1108. doi: 10.3390/antibiotics12071108 (PMC10376785; doi:10.3390/antibiotics12071108)
Supplement: Supplementary file 1 [file antibiotics-12-01108-s001.zip]

Archive with 1 entries (1 files):
- antibiotics-2469094-supplementary.pdf
